# Supplementary material for: Evaluating normative representation learning in generative AI for robust anomaly detection in brain imaging
Source: Nat Commun. 2025 Feb 13;16:1624. doi: 10.1038/s41467-025-56321-y (PMC11825664; doi:10.1038/s41467-025-56321-y)
Supplement: Supplementary file 4 — Source Data [file 41467_2025_56321_MOESM4_ESM.xlsx]

## Sheet: Fig. 3
names	""	AE-S	VAE	LTM	f-ANoGAN	SI-VAE	RA	DDPM-G	DDPM-S	ceVAE	MAE	MorphAEus	pDDPM	PHANES	AutoDDPM	""	""
values_rqi	0	0.88	0.04	0.17	0.6	0.64	0.66	0.75	0.85	0.14	0.02	0.56	0.89	0.89	0.9	0	0
values_ahi	0	0	0	0	0	0	0.16	0.10	0.03	0	0	0	0.06	0.44	0.49	0	0
values_caci	0	0.06	0.22	0.26	0.15	0.19	0.22	0.21	0.31	0.23	0.20	0.30	0.28	0.49	0.45	0	0

## Sheet: Table 1
Stoke (ATLAS)
AUPRC	Small	Medium	Large	Avg
AE-S	0.39	3.82	13.2	3.43
autoDDPM	8.57	23.38	37.75	18.03
ce-VAE	1.53	8.56	23.88	7.21
DDPM-G	2.82	9.58	23.2	8.13
DDPM-S	3.5	23.97	52.32	17.77
fAnoGAN	1.27	10.38	28.16	8.34
LTM	0.71	6.78	19.73	5.58
MAE	2.1	18.61	38.72	13.22
MorphAEus	2.98	15.21	36.83	12.16
pDDPM	3.74	23.95	43.71	16.67
PHANES	5.52	30.39	54.39	21.39
RA	2.79	19.93	42.29	14.54
SI-VAE	1.71	14.1	34.75	10.84
VAE	0.16	7.82	20.5	5.79

## Sheet: Table 1 - Supplementary Table 1
Various Pathology (FastMRI+)
Pathology	Ground Truth (N)	AE (/N)	AE (F1)	VAE (/N)	VAE (F1)	LTM (/N)	LTM (F1)	f-AnoGAN (/N)	f-AnoGAN (F1)	SI-VAE (/N)	SI-VAE (F1)	RA (/N)	RA (F1)	DDPM-G (/N)	DDPM-G (F1)	DDPM-S (/N)	DDPM-S (F1)	ceVAE (/N)	ceVAE (F1)	MorphAEus (/N)	MorphAEus (F1)	MAE (/N)	MAE (F1)	pDDPM (/N)	pDDPM (F1)
Absent Septum Pellucidum	1	0	0	0	0	0	0	0	0	0	0	1	15.38	0	0	1	14.29	0	0	0	0	0	0	1	16.67
Craniotomy	15	5	6.26	12	14.66	13	18.75	14	19.19	11	14.47	13	34.78	14	16.86	9	14.04	14	16.99	13	17.1	12	18.48	12	20.39
Dural Thickening	7	2	4.76	4	20.83	5	29.75	3	9.54	4	19.31	6	52.65	7	47.02	6	38.48	4	22.7	6	37.85	3	8.81	7	50.87
Edema	18	0	0	2	4.07	4	11.48	2	3.44	0	0	12	45.56	5	9.07	14	35.51	3	4.52	9	17.38	2	4.63	17	49.46
Encephalomalacia	1	0	0	0	0	1	22.22	0	0	0	0	1	66.67	1	28.57	1	40	0	0	1	40	0	0	1	66.67
Enlarged Ventricles	19	0	0	7	11.81	16	44.75	13	22.82	9	15.7	18	77.54	12	22.7	17	51.23	4	5.91	10	15.77	7	17.37	13	27.56
Intraventricular Substance	1	0	0	1	15.38	1	15.38	1	12.5	1	18.18	1	50	1	13.33	1	28.57	1	20	1	28.57	1	15.38	1	33.33
Lesions	22	1	2.27	9	4.9	10	6.07	8	3.68	6	3.97	17	29.5	11	5.32	16	16.92	10	5.05	15	10.94	7	3.71	19	21.22
Post-treatment Changes	44	14	3.81	29	14.96	30	11.76	30	12.08	27	9.44	35	30.78	34	14.32	32	15.94	32	14.76	35	15.51	29	14.55	40	18.67
Resections	10	1	0.95	8	16.13	8	16.87	8	17.78	8	24.55	10	54.32	8	17.33	10	33.21	7	15	10	23.47	7	24.23	10	37.86
Sinus Opacification	2	2	8.76	2	16.67	2	14.22	2	9.16	2	11.42	2	26.67	2	11.26	1	1.72	2	15.88	2	11.54	2	15.11	2	5.35
White Matter Lesions	26	0	0	16	13.37	19	16.97	16	12.36	12	7.08	21	30.78	17	12.01	22	12.42	19	14.12	22	17.24	14	13.66	25	29.11
Mass	22	0	0	16	13.37	19	16.97	16	12.36	12	7.08	21	30.78	17	12.01	22	12.42	19	14.12	22	17.24	14	13.66	26	49.57

## Sheet: Fig4a
Source	0	0	0	0	0	0	0	0	0	0	0	0	0	0	0	0	1	1	1	1	1	1	1	1	1	1	1	1	1	1	1	1	2	2	2	2	2	2	2	2	2	2	2	2	2	2	2	2	3
Target	5	6	7	8	9	10	11	12	13	14	15	16	17	18	19	20	5	6	7	8	9	10	11	12	13	14	15	16	17	18	19	20	5	6	7	8	9	10	11	12	13	14	15	16	17	18	19	20	5
Strength	0.4951693	0.	0.11863546	0.61492888	0.16139452	0.	0.	0.14499673	0.09130302	0.	0.	0.	0.32557064	0.59286892	0.661917	0.19032123	0.80737822	0.84754059	0.33450744	0.27295935	0.67111481	0.36904232	0.73221072	0.9146196	0.92617893	0.64515992	0.	0.07815937	0.82276693	0.85583296	0.45120995	0.	0.66295675	0.49907025	0.20537134	0.30691101	0.58183746	0.22083926	0.33244896	0.60560411	0.60652381	0.18896588	0.	0.	0.5717118	0.80906184	0.78421771	0.22861713	0.66913554
[truncated: 31 more columns]

## Sheet: Fig4b
Top 5	Absent	Craniatomy	Dural	Edema	Encephalomalacia	Enlarged	Intraventricular	Lesions	Posttreatment	Resection	Sinus	WML	Mass	Stroke (S)	Stroke (M)	Stroke (L)
RQI	0.49516929744289145	-0.142799618194457	0.11863545646523416	0.6149288831931522	0.16139451640524966	-0.46901485671516324	-0.0975636998031923	0.1449967267329189	0.0913030241279789	-0.46711952767843407	-0.920095864287107	-0.10953053583990223	0.32557064349864123	0.5928689189977103	0.6619170017687234	0.19032122522073175
AHI	0.8073782236020307	0.8475405945185094	0.3345074384921248	0.2729593487074929	0.6711148057961646	0.36904231523583064	0.7322107167122544	0.9146195968177095	0.9261789260197333	0.6451599235657399	-0.038356135393836574	0.07815936895149396	0.8227669341941389	0.8558329555052029	0.4512099534065556	-0.16549293188179318
CACI	0.6629567510163018	0.49907025313244585	0.20537133693624654	0.30691100851017994	0.5818374590581714	0.22083926310729257	0.3324489561575684	0.6056041062527079	0.6065238070475767	0.1889658793628939	-0.5273745229952334	-0.266187180332303	0.5717118030198677	0.809061839258569	0.7842177110288507	0.22861713318062296
H(RQI,CACI)	0.6691355421795012	0.42263416832719447	0.18084360361082308	0.3497178309264445	0.528926517559592	0.1294967067383338	0.2925918535202884	0.5653071977539332	0.5585866312986832	0.10048702647804943	-0.6038234048136929	-0.25058741961626785	0.5589449755241446	0.815785509870998	0.7867589811766932	0.22630789070975318
RQI,AHI,CACI	0.792233940937253	0.7235877130512054	0.29100736321574006	0.3155340763496434	0.6479918611916589	0.29401015919022894	0.5971125939566936	0.8230390981420767	0.8280862013235821	0.46536573151407506	-0.2585596288031607	-0.04510199989353528	0.7598522171616128	0.8809075275477961	0.6021747990737268	-0.022016772764739654
Avg 4	Absent	Craniatomy	Dural	Edema	Encephalomalacia	Enlarged	Intraventricular	Lesions	Posttreatment	Resection	Sinus	WML	Mass	Stroke (S)	Stroke (M)	Stroke (L)
RQI		-0.013841576235570804	0.5561608359267401	-0.34576246354327794	0.03242950595998897	0.343000351134835	-0.6225632640318602	-0.3457624635432781	0.03329385169269784	-0.6180188728128024	-0.008095905438304095	0.020374248554268164	-0.45846245545385966	0.20929733674595463	-0.6726967967361738	-0.7930857287229962
AHI		0.22645540682891957	0.7963814228480466	0.340732	0.3836383187989386	0.4142839674350904	-0.4279604925109129	-1.27774	0.4236592728681616	-0.5555555555555559	0.13245323570650405	-0.3333333333333334	-0.0675737378399486	0.4982848655949627	-0.6621179693514847	-0.8057894533714864
CACI		-0.17847186267097984	0.5835683929362864	0.9659489017972782	0.8819594906414387	-0.5847345150645656	0.9106563175390652	0.9659489017972782	0.7393284807899826	0.761840059364464	0.8872960739028605	-0.23643312187173035	0.7722057067119775	0.8535803011838957	0.6498710006226953	0.524297594005484
H(RQI,CACI)		-0.22191168708608675	0.720649374794296	0.9258934754998466	0.9163932162321184	-0.5631431362367066	0.8237335869280416	0.9258934754998464	0.7587530373140776	0.6794343566695116	0.9370196385382928	-0.21030674839906421	0.6881377402121277	0.9309363885656291	0.5530208904738574	0.3946119408484387
RQI,AHI,CACI		-0.03125908494759129	0.9853505349107015	0.6756014353886524	0.8900279357539329	-0.17187045103867238	0.35412549036031277	0.6756014353886522	0.7980938356233722	0.1752118154861981	0.7601451927681967	-0.34578832172347584	0.46312706780806145	0.9667905731122342	0.021484737570525967	-0.17700051380156231
Bottom 5	Absent	Craniatomy	Dural	Edema	Encephalomalacia	Enlarged	Intraventricular	Lesions	Posttreatment	Resection	Sinus	WML	Mass	Stroke (S)	Stroke (M)	Stroke (L)
RQI		-0.9124221392485509	-0.5222198553162118	-0.33078652356742494	-0.12495120046661579	-0.23526209300290493	-0.9211524710350261	-0.6800122658297986	-0.9664063774625572	-0.9543000220846918	-0.9486804349782232		-0.819384149141762	-0.4256290251138047	-0.6231768654986523	-0.6693784699703994
AHI
CACI		0.9543497993652249	0.8324871889918032	0.6282808624375433	0.47316995110803356	0.5397379527531285	0.9259731877293168	0.9223386048649875	0.8761313601778452	0.8271756081670489	0.8503200101384704		0.9856087835523722	0.2616989371741237	0.31965576604666746	0.3911158992094058
H(RQI,CACI)		0.22925292175322584	0.7006514148265222	0.6666706938265916	0.6822975123096499	0.5836148115499428	0.17573975588815452	0.5668399343712793	-0.04879671309622549	-0.22353913267379596	-0.10589482168681669		0.45930217400142387	-0.17206361092994074	-0.5771857279680306	-0.4986908430016352
RQI,AHI,CACI		0.22925292175322584	0.7006514148265222	0.6666706938265916	0.6822975123096499	0.5836148115499428	0.17573975588815452	0.5668399343712793	-0.04879671309622549	-0.22353913267379596	-0.10589482168681669		0.45930217400142387	-0.17206361092994074	-0.5771857279680306	-0.4986908430016352
All	Absent	Craniatomy	Dural	Edema	Encephalomalacia	Enlarged	Intraventricular	Lesions	Posttreatment	Resection	Sinus	WML	Mass	Stroke (S)	Stroke (M)	Stroke (L)
RQI	0.6165542012376988	0.20541330968427232	0.5666231763158699	0.6277029414120251	0.6042303983418983	0.40240668146155906	0.4004338541256903	0.5598326372866853	0.38006350481667817	0.49258744276833055	-0.5687292641550031	0.5003992074274941	0.42570875665290697	0.57240123962273	0.4776855436981903	0.41902699038810554
AHI	0.8037249027089342	0.8324111195903603	0.6349516038508933	0.6997206339202255	0.7766746035229312	0.6698548998857126	0.7930467695978303	0.8852213972327257	0.906225424433039	0.7475477276960838	-0.22804755665470552	0.5631898393308337	0.8653192943267582	0.8803683236181826	0.6552565248309191	0.4754203851999064
CACI	0.7382945028806842	0.7213575324714536	0.6978331174284468	0.7213943247693568	0.79814924438532	0.6382419427294129	0.7740088295172153	0.7943679672191273	0.8279571621970515	0.7393570522443785	-0.36040255691878953	0.4221566035367512	0.8138337125114842	0.8341757299867453	0.771113123687082	0.6716312342673632
H(RQI,CACI)	0.8083332152080029	0.6268553353112706	0.8137258799678013	0.8141466575699159	0.869003536863297	0.6648286685638523	0.7639805888615612	0.8265075831073152	0.7610971642678848	0.7902047985788744	-0.5106612631287141	0.566923048597516	0.7719599620398102	0.8641806837861598	0.7730559818658048	0.7042624214946285
RQI,AHI,CACI	0.856275654620324	0.7695136998557185	0.7741589281908582	0.8070614406232567	0.8764748242849071	0.7087065909222002	0.8261494599686906	0.9075182255223517	0.8816253922394931	0.8178291156551734	-0.39987415045200914	0.6002946115628492	0.8670528129329828	0.9260849682128334	0.7617140420819821	0.6326355467993466

## Sheet: Fig. 5a
Method	Score Type	Value
Real	Realness	4
Real	Realness	2
Real	Realness	3
Real	Realness	4
Real	Realness	4
Real	Realness	4
Real	Realness	4
Real	Realness	4
Real	Realness	4
Real	Realness	3
Real	Realness	4
Real	Realness	2
Real	Realness	4
Real	Realness	2
Real	Realness	4
Real	Realness	3
Real	Realness	2
Real	Realness	4
Real	Realness	2
Real	Realness	5
Real	Realness	5
Real	Realness	3
Real	Realness	3
Real	Realness	2
Real	Realness	2
Real	Realness	3
Real	Realness	2
Real	Realness	4
Real	Realness	2
Real	Realness	2
Real	Realness	4
Real	Realness	4
Real	Realness	3
Real	Realness	4
Real	Realness	4
Real	Realness	4
Real	Realness	3
Real	Realness	4
Real	Realness	4
Real	Realness	3
Real	Realness	2
Real	Realness	2
Real	Realness	4
Real	Realness	2
Real	Realness	4
Real	Realness	2
Real	Realness	3
Real	Realness	4
Real	Realness	4
Real	Realness	4
Real	Realness	4
Real	Realness	3
Real	Realness	3
Real	Realness	2
Real	Realness	2
Real	Realness	4
Real	Realness	3
Real	Realness	3
Real	Realness	3
Real	Realness	3
Real	Realness	4
Real	Realness	2
Real	Realness	2
Real	Realness	5
Real	Realness	4
Real	Realness	5
Real	Realness	2
Real	Realness	4
Real	Realness	4
Real	Realness	3
Real	Realness	3
Real	Realness	2
Real	Realness	4
Real	Realness	3
Real	Realness	3
Real	Realness	3
Real	Realness	3
Real	Realness	4
Real	Realness	4
Real	Realness	3
Real	Realness	4
Real	Realness	2
Real	Realness	3
Real	Realness	3
Real	Realness	3
Real	Realness	4
Real	Realness	3
Real	Realness	3
Real	Realness	3
Real	Realness	3
Real	Realness	2
Real	Realness	2
Real	Realness	2
Real	Realness	2
Real	Realness	2
Real	Realness	4
Real	Realness	2
Real	Realness	2
Real	Realness	3
Real	Realness	4
Real	Realness	2
Real	Realness	3
Real	Realness	4
Real	Realness	2
Real	Realness	2
Real	Realness	2
Real	Realness	2
Real	Realness	5
Real	Realness	4
Real	Realness	4
Real	Realness	4
Real	Realness	3
Real	Realness	4
Real	Realness	2
Real	Realness	4
Real	Realness	4
Real	Realness	2
Real	Realness	2
Real	Realness	2
Real	Realness	2
Real	Realness	4
Real	Realness	2
Real	Realness	1
Real	Realness	4
Real	Realness	4
Real	Realness	4
Real	Realness	2
Real	Realness	4
Real	Realness	4
Real	Realness	4
Real	Realness	2
Real	Realness	1
Real	Realness	5
Real	Realness	1
Real	Realness	5
Real	Realness	2
Real	Realness	1
Real	Realness	5
Real	Realness	4
Real	Realness	4
Real	Realness	5
Real	Realness	4
Real	Realness	4
Real	Realness	4
Real	Realness	2
Real	Realness	5
Real	Realness	3
Real	Realness	5
Real	Realness	1
Real	Realness	4
Real	Realness	2
Real	Realness	4
Real	Realness	4
Real	Realness	5
Real	Realness	5
Real	Realness	5
Real	Realness	1
Real	Realness	5
Real	Realness	5
Real	Realness	5
Real	Realness	4
Real	Realness	4
Real	Realness	5
Real	Realness	1
Real	Realness	5
Real	Realness	4
Real	Realness	1
Real	Realness	5
Real	Realness	5
Real	Realness	5
Real	Realness	5
Real	Realness	5
Real	Realness	5
Real	Realness	2
Real	Realness	2
Real	Realness	5
Real	Realness	2
Real	Realness	5
Real	Realness	1
Real	Realness	2
Real	Realness	4
Real	Realness	2
Real	Realness	2
Real	Realness	3
Real	Realness	4
Real	Realness	4
Real	Realness	2
Real	Realness	2
Real	Realness	4
Real	Realness	4
Real	Realness	2
Real	Realness	4
Real	Realness	4
Real	Realness	2
Real	Realness	4
Real	Realness	4
Real	Realness	1
Real	Realness	4
Real	Realness	3
Real	Realness	3
Real	Realness	4
Real	Realness	4
Real	Realness	2
Real	Realness	4
Real	Realness	2
Real	Realness	4
Real	Realness	4
Real	Realness	4
Real	Realness	2
Real	Realness	4
Real	Realness	4
Real	Realness	4
Real	Realness	2
Real	Realness	1
Real	Realness	4
Real	Realness	4
Real	Realness	4
Real	Realness	4
Real	Realness	5
Real	Realness	4
Real	Realness	1
Real	Realness	1
Real	Realness	4
Real	Realness	2
Real	Realness	3
Real	Realness	3
Real	Realness	1
Real	Realness	5
Real	Realness	4
Real	Realness	4
Real	Realness	4
Real	Realness	4
Real	Realness	4
Real	Realness	2
Real	Realness	1
Real	Realness	5
Real	Realness	2
Real	Realness	4
Real	Realness	3
Real	Realness	4
Real	Realness	3
Real	Realness	1
Real	Realness	2
Real	Realness	4
Real	Realness	5
Real	Realness	2
Real	Realness	2
Real	Realness	1
Real	Realness	5
Real	Realness	5
Real	Realness	1
Real	Realness	5
Real	Realness	5
Real	Realness	4
Real	Realness	4
Real	Realness	2
Real	Realness	1
Real	Realness	5
Real	Realness	5
Real	Realness	5
Real	Realness	5
Real	Realness	5
Real	Realness	5
Real	Realness	2
Real	Realness	3
Real	Realness	5
Real	Realness	2
Real	Realness	4
Real	Realness	1
Real	Realness	4
Real	Realness	4
Real	Realness	4
Real	Realness	4
Real	Realness	4
Real	Realness	4
Real	Realness	4
Real	Realness	2
Real	Realness	4
Real	Realness	2
Real	Realness	4
Real	Realness	4
Real	Realness	4
Real	Realness	4
Real	Realness	3
Real	Realness	4
Real	Realness	4
Real	Realness	4
Real	Realness	4
Real	Realness	5
Real	Realness	5
Real	Realness	4
Real	Realness	4
Real	Realness	4
Real	Realness	4
Real	Realness	3
Real	Realness	4
Real	Realness	4
Real	Realness	4
Real	Realness	4
Real	Realness	5
Real	Realness	2
Real	Realness	3
Real	Realness	2
Real	Realness	4
Real	Realness	4
Real	Realness	4
Real	Realness	2
Real	Realness	2
Real	Realness	4
Real	Realness	4
Real	Realness	2
Real	Realness	2
Real	Realness	4
Real	Realness	2
Real	Realness	4
Real	Realness	3
Real	Realness	2
Real	Realness	4
Real	Realness	4
Real	Realness	4
Real	Realness	4
Real	Realness	4
Real	Realness	4
Real	Realness	2
Real	Realness	3
Real	Realness	4
Real	Realness	2
Real	Realness	4
Real	Realness	2
Real	Realness	2
Real	Realness	4
Real	Realness	2
Real	Realness	4
Real	Realness	4
Real	Realness	5
Real	Realness	5
Real	Realness	4
Real	Realness	2
Real	Realness	4
Real	Realness	4
Real	Realness	4
Real	Realness	4
Real	Realness	4
Real	Realness	4
Real	Realness	4
Real	Realness	2
Real	Realness	1
Real	Realness	4
Real	Realness	4
Real	Realness	4
Real	Realness	4
Real	Realness	4
Real	Realness	4
Real	Realness	2
Real	Realness	4
Real	Realness	4
Real	Realness	2
Real	Realness	4
Real	Realness	4
Real	Realness	4
Real	Realness	2
Real	Realness	3
Real	Realness	4
Real	Realness	2
Real	Realness	4
Real	Realness	4
Real	Realness	2
Real	Realness	3
Real	Realness	3
Real	Realness	2
Real	Realness	3
Real	Realness	3
Real	Realness	3
Real	Realness	2
Real	Realness	3
Real	Realness	2
Real	Realness	3
Real	Realness	3
Real	Realness	2
Real	Realness	3
Real	Realness	3
Real	Realness	2
Real	Realness	2
Real	Realness	3
Real	Realness	3
Real	Realness	3
Real	Realness	3
Real	Realness	3
Real	Realness	2
Real	Realness	2
Real	Realness	4
Real	Realness	2
Real	Realness	2
Real	Realness	3
Real	Realness	4
Real	Realness	4
Real	Realness	2
Real	Realness	3
Real	Realness	4
Real	Realness	4
Real	Realness	3
Real	Realness	4
Real	Realness	4
Real	Realness	2
Real	Realness	5
Real	Realness	2
Real	Realness	3
Real	Realness	4
Real	Realness	2
Real	Realness	3
Real	Realness	4
Real	Realness	2
Real	Realness	4
Real	Realness	2
Real	Realness	2
Real	Realness	3
Real	Realness	3
Real	Realness	4
Real	Realness	3
Real	Realness	2
Real	Realness	4
Real	Realness	2
Real	Realness	3
Real	Realness	3
Real	Realness	5
Real	Realness	5
Real	Realness	3
Real	Realness	2
Real	Realness	4
Real	Realness	4
Real	Realness	2
Real	Realness	2
Real	Realness	4
Real	Realness	2
Real	Realness	4
Real	Realness	2
Real	Realness	2
Real	Realness	3
Real	Realness	4
Real	Realness	3
Real	Realness	4
Real	Realness	3
Real	Realness	4
Real	Realness	2
Real	Realness	3
Real	Realness	3
Real	Realness	2
Real	Realness	4
Real	Realness	2
Real	Realness	3
Real	Realness	2
Real	Realness	4
Real	Realness	4
Real	Realness	3
Real	Realness	2
Real	Realness	2
Real	Realness	3
Real	Realness	4
Real	Realness	3
Real	Realness	3
Real	Realness	4
Real	Realness	4
Real	Realness	4
Real	Realness	3
Real	Realness	4
Real	Realness	4
Real	Realness	4
Real	Realness	2
Real	Realness	2
Real	Realness	4
Real	Realness	2
Real	Realness	2
Real	Realness	2
Real	Realness	4
Real	Realness	4
Real	Realness	4
Real	Realness	2
Real	Realness	3
Real	Realness	3
Real	Realness	4
Real	Quality	4
Real	Quality	3
Real	Quality	2
Real	Quality	4
Real	Quality	4
Real	Quality	4
Real	Quality	4
Real	Quality	4
Real	Quality	5
Real	Quality	4
Real	Quality	4
Real	Quality	3
Real	Quality	4
Real	Quality	2
Real	Quality	4
Real	Quality	3
Real	Quality	2
Real	Quality	4
Real	Quality	2
Real	Quality	5
Real	Quality	4
Real	Quality	3
Real	Quality	4
Real	Quality	3
Real	Quality	3
Real	Quality	4
Real	Quality	3
Real	Quality	4
Real	Quality	3
Real	Quality	3
Real	Quality	3
Real	Quality	2
Real	Quality	3
Real	Quality	3
Real	Quality	4
Real	Quality	4
Real	Quality	3
Real	Quality	4
Real	Quality	4
Real	Quality	3
Real	Quality	3
Real	Quality	3
Real	Quality	4
Real	Quality	2
Real	Quality	4
Real	Quality	3
Real	Quality	3
Real	Quality	4
Real	Quality	4
Real	Quality	3
Real	Quality	4
Real	Quality	3
Real	Quality	3
Real	Quality	3
Real	Quality	3
Real	Quality	4
Real	Quality	2
Real	Quality	4
Real	Quality	3
Real	Quality	3
Real	Quality	3
Real	Quality	2
Real	Quality	2
Real	Quality	4
Real	Quality	4
Real	Quality	4
Real	Quality	3
Real	Quality	3
Real	Quality	4
Real	Quality	4
Real	Quality	2
Real	Quality	3
Real	Quality	4
Real	Quality	2
Real	Quality	4
Real	Quality	2
Real	Quality	2
Real	Quality	5
Real	Quality	4
Real	Quality	4
Real	Quality	3
Real	Quality	3
Real	Quality	4
Real	Quality	3
Real	Quality	3
Real	Quality	4
Real	Quality	2
Real	Quality	4
Real	Quality	2
Real	Quality	2
Real	Quality	2
Real	Quality	3
Real	Quality	3
Real	Quality	4
Real	Quality	3
Real	Quality	4
Real	Quality	2
Real	Quality	2
Real	Quality	4
Real	Quality	4
Real	Quality	2
Real	Quality	2
Real	Quality	4
Real	Quality	2
Real	Quality	4
Real	Quality	3
Real	Quality	2
Real	Quality	5
Real	Quality	4
Real	Quality	4
Real	Quality	4
Real	Quality	4
Real	Quality	4
Real	Quality	2
Real	Quality	2
Real	Quality	4
Real	Quality	2
Real	Quality	4
Real	Quality	2
Real	Quality	2
Real	Quality	3
Real	Quality	2
Real	Quality	2
Real	Quality	4
Real	Quality	4
Real	Quality	5
Real	Quality	2
Real	Quality	3
Real	Quality	5
Real	Quality	3
Real	Quality	2
Real	Quality	2
Real	Quality	5
Real	Quality	2
Real	Quality	5
Real	Quality	3
Real	Quality	2
Real	Quality	5
Real	Quality	3
Real	Quality	5
Real	Quality	5
Real	Quality	2
Real	Quality	4
Real	Quality	2
Real	Quality	2
Real	Quality	5
Real	Quality	3
Real	Quality	5
Real	Quality	2
Real	Quality	2
Real	Quality	3
Real	Quality	2
Real	Quality	2
Real	Quality	3
Real	Quality	4
Real	Quality	5
Real	Quality	3
Real	Quality	4
Real	Quality	4
Real	Quality	4
Real	Quality	4
Real	Quality	2
Real	Quality	5
Real	Quality	1
Real	Quality	5
Real	Quality	1
Real	Quality	1
Real	Quality	5
Real	Quality	5
Real	Quality	5
Real	Quality	5
Real	Quality	5
Real	Quality	4
Real	Quality	5
Real	Quality	4
Real	Quality	5
Real	Quality	4
Real	Quality	5
Real	Quality	3
Real	Quality	4
Real	Quality	2
Real	Quality	3
Real	Quality	2
Real	Quality	3
Real	Quality	4
Real	Quality	4
Real	Quality	2
Real	Quality	2
Real	Quality	3
Real	Quality	3
Real	Quality	2
Real	Quality	2
Real	Quality	4
Real	Quality	2
Real	Quality	4
Real	Quality	2
Real	Quality	2
Real	Quality	4
Real	Quality	4
Real	Quality	4
Real	Quality	4
Real	Quality	3
Real	Quality	3
Real	Quality	3
Real	Quality	2
Real	Quality	4
Real	Quality	3
Real	Quality	4
Real	Quality	2
Real	Quality	2
Real	Quality	3
Real	Quality	2
Real	Quality	2
Real	Quality	2
Real	Quality	4
Real	Quality	5
Real	Quality	2
Real	Quality	4
Real	Quality	4
Real	Quality	4
Real	Quality	2
Real	Quality	2
Real	Quality	3
Real	Quality	3
Real	Quality	3
Real	Quality	5
Real	Quality	2
Real	Quality	4
Real	Quality	4
Real	Quality	4
Real	Quality	5
Real	Quality	2
Real	Quality	4
Real	Quality	2
Real	Quality	2
Real	Quality	4
Real	Quality	3
Real	Quality	4
Real	Quality	2
Real	Quality	2
Real	Quality	2
Real	Quality	2
Real	Quality	2
Real	Quality	3
Real	Quality	3
Real	Quality	4
Real	Quality	2
Real	Quality	3
Real	Quality	4
Real	Quality	3
Real	Quality	2
Real	Quality	2
Real	Quality	4
Real	Quality	2
Real	Quality	3
Real	Quality	3
Real	Quality	2
Real	Quality	4
Real	Quality	3
Real	Quality	4
Real	Quality	4
Real	Quality	4
Real	Quality	2
Real	Quality	2
Real	Quality	2
Real	Quality	4
Real	Quality	2
Real	Quality	4
Real	Quality	2
Real	Quality	2
Real	Quality	3
Real	Quality	2
Real	Quality	2
Real	Quality	3
Real	Quality	4
Real	Quality	4
Real	Quality	2
Real	Quality	3
Real	Quality	3
Real	Quality	4
Real	Quality	3
Real	Quality	3
Real	Quality	5
Real	Quality	2
Real	Quality	4
Real	Quality	2
Real	Quality	2
Real	Quality	5
Real	Quality	5
Real	Quality	5
Real	Quality	5
Real	Quality	3
Real	Quality	4
Real	Quality	3
Real	Quality	2
Real	Quality	5
Real	Quality	4
Real	Quality	5
Real	Quality	2
Real	Quality	4
Real	Quality	2
Real	Quality	3
Real	Quality	3
Real	Quality	3
Real	Quality	4
Real	Quality	5
Real	Quality	3
Real	Quality	2
Real	Quality	4
Real	Quality	4
Real	Quality	2
Real	Quality	2
Real	Quality	4
Real	Quality	2
Real	Quality	4
Real	Quality	2
Real	Quality	2
Real	Quality	5
Real	Quality	4
Real	Quality	5
Real	Quality	5
Real	Quality	4
Real	Quality	4
Real	Quality	2
Real	Quality	2
Real	Quality	3
Real	Quality	2
Real	Quality	4
Real	Quality	2
Real	Quality	2
Real	Quality	2
Real	Quality	2
Real	Quality	2
Real	Quality	4
Real	Quality	4
Real	Quality	4
Real	Quality	3
Real	Quality	3
Real	Quality	4
Real	Quality	4
Real	Quality	3
Real	Quality	2
Real	Quality	4
Real	Quality	2
Real	Quality	4
Real	Quality	3
Real	Quality	2
Real	Quality	5
Real	Quality	3
Real	Quality	4
Real	Quality	5
Real	Quality	3
Real	Quality	4
Real	Quality	3
Real	Quality	3
Real	Quality	4
Real	Quality	3
Real	Quality	4
Real	Quality	3
Real	Quality	2
Real	Quality	3
Real	Quality	2
Real	Quality	2
Real	Quality	4
Real	Quality	3
Real	Quality	4
Real	Quality	2
Real	Quality	4
Real	Quality	4
Real	Quality	2
Real	Quality	3
Real	Quality	3
Real	Quality	4
Real	Quality	2
Real	Quality	4
Real	Quality	3
Real	Quality	2
Real	Quality	4
Real	Quality	2
Real	Quality	4
Real	Quality	4
Real	Quality	2
Real	Quality	3
Real	Quality	3
Real	Quality	3
Real	Quality	4
Real	Quality	3
Real	Quality	4
Real	Quality	2
Real	Quality	2
Real	Quality	3
Real	Quality	2
Real	Quality	2
Real	Quality	4
Real	Quality	3
Real	Quality	4
Real	Quality	3
Real	Quality	3
Real	Quality	4
Real	Quality	3
Real	Quality	3
Real	Quality	4
Real	Quality	4
Real	Quality	3
Real	Quality	4
Real	Quality	3
Real	Quality	3
Real	Quality	4
Real	Quality	4
Real	Quality	4
Real	Quality	4
Real	Quality	3
Real	Quality	3
Real	Quality	3
Real	Quality	3
Real	Quality	4
Real	Quality	3
Real	Quality	4
Real	Quality	3
Real	Quality	2
Real	Quality	3
Real	Quality	3
Real	Quality	2
Real	Quality	3
Real	Quality	5
Real	Quality	5
Real	Quality	3
Real	Quality	3
Real	Quality	4
Real	Quality	4
Real	Quality	2
Real	Quality	2
Real	Quality	4
Real	Quality	2
Real	Quality	4
Real	Quality	2
Real	Quality	2
Real	Quality	4
Real	Quality	3
Real	Quality	3
Real	Quality	5
Real	Quality	2
Real	Quality	3
Real	Quality	3
Real	Quality	3
Real	Quality	3
Real	Quality	2
Real	Quality	4
Real	Quality	2
Real	Quality	2
Real	Quality	2
Real	Quality	2
Real	Quality	2
Real	Quality	3
Real	Quality	3
Real	Quality	3
Real	Quality	2
Real	Quality	2
Real	Quality	3
Real	Quality	4
Real	Quality	2
Real	Quality	2
Real	Quality	4
Real	Quality	1
Real	Quality	3
Real	Quality	1
Real	Quality	2
Real	Quality	3
Real	Quality	3
Real	Quality	4
Real	Quality	3
Real	Quality	2
Real	Quality	3
Real	Quality	2
Real	Quality	1
Real	Quality	3
Real	Quality	2
Real	Quality	4
Real	Quality	1
Real	Quality	1
Real	Health	5
Real	Health	4
Real	Health	4
Real	Health	4
Real	Health	5
Real	Health	4
Real	Health	2
Real	Health	4
Real	Health	4
Real	Health	2
Real	Health	4
Real	Health	3
Real	Health	4
Real	Health	4
Real	Health	4
Real	Health	4
Real	Health	3
Real	Health	2
Real	Health	2
Real	Health	5
Real	Health	4
Real	Health	2
Real	Health	2
Real	Health	4
Real	Health	4
Real	Health	3
Real	Health	4
Real	Health	3
Real	Health	4
Real	Health	4
Real	Health	5
Real	Health	5
Real	Health	5
Real	Health	5
Real	Health	5
Real	Health	5
Real	Health	5
Real	Health	5
Real	Health	5
Real	Health	4
Real	Health	5
Real	Health	5
Real	Health	5
Real	Health	5
Real	Health	5
Real	Health	5
Real	Health	5
Real	Health	5
Real	Health	5
Real	Health	5
Real	Health	5
Real	Health	4
Real	Health	5
Real	Health	5
Real	Health	4
Real	Health	5
Real	Health	5
Real	Health	5
Real	Health	4
Real	Health	5
Real	Health	5
Real	Health	4
Real	Health	4
Real	Health	5
Real	Health	5
Real	Health	4
Real	Health	4
Real	Health	4
Real	Health	4
Real	Health	2
Real	Health	5
Real	Health	5
Real	Health	5
Real	Health	4
Real	Health	5
Real	Health	5
Real	Health	4
Real	Health	4
Real	Health	1
Real	Health	5
Real	Health	4
Real	Health	2
Real	Health	5
Real	Health	4
Real	Health	4
Real	Health	1
Real	Health	3
Real	Health	2
Real	Health	4
Real	Health	4
Real	Health	4
Real	Health	4
Real	Health	4
Real	Health	3
Real	Health	4
Real	Health	4
Real	Health	4
Real	Health	4
Real	Health	4
Real	Health	2
Real	Health	4
Real	Health	4
Real	Health	4
Real	Health	4
Real	Health	4
Real	Health	4
Real	Health	2
Real	Health	2
Real	Health	4
Real	Health	4
Real	Health	5
Real	Health	2
Real	Health	2
Real	Health	4
Real	Health	4
Real	Health	4
Real	Health	4
Real	Health	4
Real	Health	2
Real	Health	4
Real	Health	5
Real	Health	4
Real	Health	4
Real	Health	3
Real	Health	4
Real	Health	5
Real	Health	4
Real	Health	4
Real	Health	4
Real	Health	1
Real	Health	4
Real	Health	3
Real	Health	5
Real	Health	2
Real	Health	4
Real	Health	2
Real	Health	1
Real	Health	2
Real	Health	4
Real	Health	4
Real	Health	5
Real	Health	2
Real	Health	2
Real	Health	4
Real	Health	4
Real	Health	2
Real	Health	4
Real	Health	5
Real	Health	1
Real	Health	4
Real	Health	5
Real	Health	5
Real	Health	5
Real	Health	5
Real	Health	5
Real	Health	5
Real	Health	5
Real	Health	5
Real	Health	5
Real	Health	5
Real	Health	5
Real	Health	4
Real	Health	5
Real	Health	2
Real	Health	5
Real	Health	5
Real	Health	1
Real	Health	2
Real	Health	5
Real	Health	5
Real	Health	5
Real	Health	5
Real	Health	2
Real	Health	5
Real	Health	3
Real	Health	5
Real	Health	4
Real	Health	5
Real	Health	3
Real	Health	4
Real	Health	5
Real	Health	5
Real	Health	5
Real	Health	5
Real	Health	5
Real	Health	2
Real	Health	2
Real	Health	5
Real	Health	4
Real	Health	4
Real	Health	4
Real	Health	5
Real	Health	4
Real	Health	4
Real	Health	5
Real	Health	4
Real	Health	4
Real	Health	2
Real	Health	4
Real	Health	4
Real	Health	4
Real	Health	4
Real	Health	4
Real	Health	4
Real	Health	4
Real	Health	2
Real	Health	4
Real	Health	4
Real	Health	4
Real	Health	4
Real	Health	5
Real	Health	2
Real	Health	2
Real	Health	4
Real	Health	5
Real	Health	5
Real	Health	4
Real	Health	5
Real	Health	5
Real	Health	5
Real	Health	4
Real	Health	2
Real	Health	5
Real	Health	4
Real	Health	5
Real	Health	3
Real	Health	1
Real	Health	4
Real	Health	4
Real	Health	5
Real	Health	5
Real	Health	4
Real	Health	4
Real	Health	5
Real	Health	5
Real	Health	5
Real	Health	4
Real	Health	5
Real	Health	4
Real	Health	4
Real	Health	5
Real	Health	5
Real	Health	5
Real	Health	5
Real	Health	5
Real	Health	5
Real	Health	5
Real	Health	2
Real	Health	5
Real	Health	5
Real	Health	5
Real	Health	5
Real	Health	5
Real	Health	3
Real	Health	5
Real	Health	5
Real	Health	3
Real	Health	1
Real	Health	5
Real	Health	5
Real	Health	5
Real	Health	1
Real	Health	1
Real	Health	5
Real	Health	5
Real	Health	5
Real	Health	4
Real	Health	1
Real	Health	1
Real	Health	3
Real	Health	5
Real	Health	5
Real	Health	1
Real	Health	5
Real	Health	5
Real	Health	4
Real	Health	2
Real	Health	4
Real	Health	5
Real	Health	4
Real	Health	5
Real	Health	5
Real	Health	5
Real	Health	4
Real	Health	5
Real	Health	5
Real	Health	5
Real	Health	5
Real	Health	5
Real	Health	5
Real	Health	5
Real	Health	4
Real	Health	5
Real	Health	5
Real	Health	5
Real	Health	3
Real	Health	5
Real	Health	4
Real	Health	4
Real	Health	5
Real	Health	4
Real	Health	3
Real	Health	3
Real	Health	5
Real	Health	4
Real	Health	4
Real	Health	3
Real	Health	3
Real	Health	4
Real	Health	4
Real	Health	3
Real	Health	4
Real	Health	4
Real	Health	4
Real	Health	4
Real	Health	3
Real	Health	2
Real	Health	5
Real	Health	3
Real	Health	5
Real	Health	4
Real	Health	4
Real	Health	5
Real	Health	4
Real	Health	4
Real	Health	4
Real	Health	3
Real	Health	4
Real	Health	3
Real	Health	3
Real	Health	5
Real	Health	3
Real	Health	3
Real	Health	1
Real	Health	5
Real	Health	4
Real	Health	3
Real	Health	4
Real	Health	4
Real	Health	3
Real	Health	4
Real	Health	4
Real	Health	5
Real	Health	4
Real	Health	4
Real	Health	4
Real	Health	4
Real	Health	3
Real	Health	2
Real	Health	4
Real	Health	4
Real	Health	3
Real	Health	2
Real	Health	4
Real	Health	4
Real	Health	2
Real	Health	4
Real	Health	4
Real	Health	4
Real	Health	4
Real	Health	4
Real	Health	1
Real	Health	4
Real	Health	3
Real	Health	4
Real	Health	4
Real	Health	2
Real	Health	2
Real	Health	4
Real	Health	3
Real	Health	4
Real	Health	3
Real	Health	3
Real	Health	1
Real	Health	4
Real	Health	2
Real	Health	2
Real	Health	4
Real	Health	3
Real	Health	4
Real	Health	4
Real	Health	4
Real	Health	3
Real	Health	3
Real	Health	3
Real	Health	4
Real	Health	3
Real	Health	4
Real	Health	2
Real	Health	3
Real	Health	5
Real	Health	5
Real	Health	5
Real	Health	5
Real	Health	5
Real	Health	5
Real	Health	5
Real	Health	5
Real	Health	5
Real	Health	5
Real	Health	5
Real	Health	5
Real	Health	5
Real	Health	5
Real	Health	5
Real	Health	5
Real	Health	5
Real	Health	5
Real	Health	5
Real	Health	5
Real	Health	5
Real	Health	5
Real	Health	5
Real	Health	5
Real	Health	5
Real	Health	5
Real	Health	5
Real	Health	5
Real	Health	5
Real	Health	5
Real	Health	4
Real	Health	1
Real	Health	2
Real	Health	3
Real	Health	4
Real	Health	5
Real	Health	2
Real	Health	2
Real	Health	4
Real	Health	4
Real	Health	4
Real	Health	3
Real	Health	5
Real	Health	4
Real	Health	4
Real	Health	4
Real	Health	4
Real	Health	3
Real	Health	4
Real	Health	4
Real	Health	5
Real	Health	3
Real	Health	4
Real	Health	2
Real	Health	3
Real	Health	4
Real	Health	4
Real	Health	4
Real	Health	3
Real	Health	3
Real	Health	4
Real	Health	4
Real	Health	4
Real	Health	4
Real	Health	3
Real	Health	4
Real	Health	2
Real	Health	4
Real	Health	4
Real	Health	4
Real	Health	4
Real	Health	4
Real	Health	4
Real	Health	4
Real	Health	4
Real	Health	4
Real	Health	4
Real	Health	2
Real	Health	4
Real	Health	4
Real	Health	3
Real	Health	1
Real	Health	3
Real	Health	4
Real	Health	4
Real	Health	4
Real	Health	4
Real	Health	4
Real	Health	4
Real	Health	4
AutoDDPM	Realness	4
AutoDDPM	Realness	3
AutoDDPM	Realness	3
AutoDDPM	Realness	2
AutoDDPM	Realness	2
AutoDDPM	Realness	3
AutoDDPM	Realness	1
AutoDDPM	Realness	2
AutoDDPM	Realness	4
AutoDDPM	Realness	2
AutoDDPM	Realness	3
AutoDDPM	Realness	3
AutoDDPM	Realness	2
AutoDDPM	Realness	2
AutoDDPM	Realness	3
AutoDDPM	Realness	2
AutoDDPM	Realness	2
AutoDDPM	Realness	3
AutoDDPM	Realness	3
AutoDDPM	Realness	2
AutoDDPM	Realness	3
AutoDDPM	Realness	2
AutoDDPM	Realness	1
AutoDDPM	Realness	2
AutoDDPM	Realness	2
AutoDDPM	Realness	2
AutoDDPM	Realness	1
AutoDDPM	Realness	1
AutoDDPM	Realness	1
AutoDDPM	Realness	2
AutoDDPM	Realness	4
AutoDDPM	Realness	3
AutoDDPM	Realness	4
AutoDDPM	Realness	3
AutoDDPM	Realness	2
AutoDDPM	Realness	4
AutoDDPM	Realness	3
AutoDDPM	Realness	2
AutoDDPM	Realness	4
AutoDDPM	Realness	3
AutoDDPM	Realness	3
AutoDDPM	Realness	2
AutoDDPM	Realness	4
AutoDDPM	Realness	4
AutoDDPM	Realness	4
AutoDDPM	Realness	3
AutoDDPM	Realness	4
AutoDDPM	Realness	2
AutoDDPM	Realness	2
AutoDDPM	Realness	2
AutoDDPM	Realness	4
AutoDDPM	Realness	2
AutoDDPM	Realness	2
AutoDDPM	Realness	4
AutoDDPM	Realness	2
AutoDDPM	Realness	4
AutoDDPM	Realness	2
AutoDDPM	Realness	2
AutoDDPM	Realness	2
AutoDDPM	Realness	2
AutoDDPM	Realness	4
AutoDDPM	Realness	2
AutoDDPM	Realness	2
AutoDDPM	Realness	4
AutoDDPM	Realness	3
AutoDDPM	Realness	3
AutoDDPM	Realness	2
AutoDDPM	Realness	2
AutoDDPM	Realness	4
AutoDDPM	Realness	4
AutoDDPM	Realness	3
AutoDDPM	Realness	3
AutoDDPM	Realness	2
AutoDDPM	Realness	3
AutoDDPM	Realness	3
AutoDDPM	Realness	3
AutoDDPM	Realness	2
AutoDDPM	Realness	3
AutoDDPM	Realness	3
AutoDDPM	Realness	4
AutoDDPM	Realness	3
AutoDDPM	Realness	3
AutoDDPM	Realness	2
AutoDDPM	Realness	4
AutoDDPM	Realness	3
AutoDDPM	Realness	1
AutoDDPM	Realness	3
AutoDDPM	Realness	2
AutoDDPM	Realness	1
AutoDDPM	Realness	2
AutoDDPM	Realness	4
AutoDDPM	Realness	2
AutoDDPM	Realness	3
AutoDDPM	Realness	4
AutoDDPM	Realness	2
AutoDDPM	Realness	1
AutoDDPM	Realness	2
AutoDDPM	Realness	2
AutoDDPM	Realness	4
AutoDDPM	Realness	4
AutoDDPM	Realness	2
AutoDDPM	Realness	4
AutoDDPM	Realness	2
AutoDDPM	Realness	1
AutoDDPM	Realness	4
AutoDDPM	Realness	2
AutoDDPM	Realness	2
AutoDDPM	Realness	2
AutoDDPM	Realness	2
AutoDDPM	Realness	1
AutoDDPM	Realness	4
AutoDDPM	Realness	2
AutoDDPM	Realness	2
AutoDDPM	Realness	2
AutoDDPM	Realness	2
AutoDDPM	Realness	2
AutoDDPM	Realness	2
AutoDDPM	Realness	2
AutoDDPM	Realness	1
AutoDDPM	Realness	2
AutoDDPM	Realness	4
AutoDDPM	Realness	2
AutoDDPM	Realness	3
AutoDDPM	Realness	2
AutoDDPM	Realness	4
AutoDDPM	Realness	4
AutoDDPM	Realness	3
AutoDDPM	Realness	1
AutoDDPM	Realness	4
AutoDDPM	Realness	4
AutoDDPM	Realness	2
AutoDDPM	Realness	4
AutoDDPM	Realness	4
AutoDDPM	Realness	1
AutoDDPM	Realness	4
AutoDDPM	Realness	1
AutoDDPM	Realness	4
AutoDDPM	Realness	4
AutoDDPM	Realness	4
AutoDDPM	Realness	1
AutoDDPM	Realness	4
AutoDDPM	Realness	4
AutoDDPM	Realness	4
AutoDDPM	Realness	4
AutoDDPM	Realness	1
AutoDDPM	Realness	4
AutoDDPM	Realness	4
AutoDDPM	Realness	4
AutoDDPM	Realness	1
AutoDDPM	Realness	4
AutoDDPM	Realness	5
AutoDDPM	Realness	5
AutoDDPM	Realness	4
AutoDDPM	Realness	2
AutoDDPM	Realness	1
AutoDDPM	Realness	5
AutoDDPM	Realness	2
AutoDDPM	Realness	5
AutoDDPM	Realness	5
AutoDDPM	Realness	5
AutoDDPM	Realness	5
AutoDDPM	Realness	5
AutoDDPM	Realness	5
AutoDDPM	Realness	1
AutoDDPM	Realness	5
AutoDDPM	Realness	1
AutoDDPM	Realness	5
AutoDDPM	Realness	5
AutoDDPM	Realness	5
AutoDDPM	Realness	1
AutoDDPM	Realness	5
AutoDDPM	Realness	5
AutoDDPM	Realness	1
AutoDDPM	Realness	4
AutoDDPM	Realness	1
AutoDDPM	Realness	2
AutoDDPM	Realness	1
AutoDDPM	Realness	4
AutoDDPM	Realness	1
AutoDDPM	Realness	5
AutoDDPM	Realness	4
AutoDDPM	Realness	2
AutoDDPM	Realness	4
AutoDDPM	Realness	4
AutoDDPM	Realness	4
AutoDDPM	Realness	2
AutoDDPM	Realness	2
AutoDDPM	Realness	4
AutoDDPM	Realness	4
AutoDDPM	Realness	2
AutoDDPM	Realness	2
AutoDDPM	Realness	4
AutoDDPM	Realness	4
AutoDDPM	Realness	2
AutoDDPM	Realness	3
AutoDDPM	Realness	2
AutoDDPM	Realness	4
AutoDDPM	Realness	4
AutoDDPM	Realness	3
AutoDDPM	Realness	2
AutoDDPM	Realness	3
AutoDDPM	Realness	2
AutoDDPM	Realness	2
AutoDDPM	Realness	2
AutoDDPM	Realness	2
AutoDDPM	Realness	2
AutoDDPM	Realness	2
AutoDDPM	Realness	4
AutoDDPM	Realness	1
AutoDDPM	Realness	2
AutoDDPM	Realness	4
AutoDDPM	Realness	2
AutoDDPM	Realness	1
AutoDDPM	Realness	1
AutoDDPM	Realness	2
AutoDDPM	Realness	2
AutoDDPM	Realness	2
AutoDDPM	Realness	4
AutoDDPM	Realness	4
AutoDDPM	Realness	3
AutoDDPM	Realness	1
AutoDDPM	Realness	2
AutoDDPM	Realness	2
AutoDDPM	Realness	1
AutoDDPM	Realness	2
AutoDDPM	Realness	2
AutoDDPM	Realness	4
AutoDDPM	Realness	2
AutoDDPM	Realness	4
AutoDDPM	Realness	1
AutoDDPM	Realness	5
AutoDDPM	Realness	2
AutoDDPM	Realness	1
AutoDDPM	Realness	4
AutoDDPM	Realness	4
AutoDDPM	Realness	4
AutoDDPM	Realness	2
AutoDDPM	Realness	2
AutoDDPM	Realness	2
AutoDDPM	Realness	4
AutoDDPM	Realness	1
AutoDDPM	Realness	1
AutoDDPM	Realness	1
AutoDDPM	Realness	2
AutoDDPM	Realness	1
AutoDDPM	Realness	5
AutoDDPM	Realness	2
AutoDDPM	Realness	1
AutoDDPM	Realness	4
AutoDDPM	Realness	5
AutoDDPM	Realness	1
AutoDDPM	Realness	5
AutoDDPM	Realness	5
AutoDDPM	Realness	3
AutoDDPM	Realness	5
AutoDDPM	Realness	3
AutoDDPM	Realness	1
AutoDDPM	Realness	1
AutoDDPM	Realness	5
AutoDDPM	Realness	3
AutoDDPM	Realness	5
AutoDDPM	Realness	1
AutoDDPM	Realness	5
AutoDDPM	Realness	5
AutoDDPM	Realness	3
AutoDDPM	Realness	5
AutoDDPM	Realness	2
AutoDDPM	Realness	5
AutoDDPM	Realness	1
AutoDDPM	Realness	5
AutoDDPM	Realness	4
AutoDDPM	Realness	4
AutoDDPM	Realness	4
AutoDDPM	Realness	2
AutoDDPM	Realness	2
AutoDDPM	Realness	2
AutoDDPM	Realness	4
AutoDDPM	Realness	3
AutoDDPM	Realness	2
AutoDDPM	Realness	4
AutoDDPM	Realness	4
AutoDDPM	Realness	4
AutoDDPM	Realness	4
AutoDDPM	Realness	2
AutoDDPM	Realness	4
AutoDDPM	Realness	4
AutoDDPM	Realness	4
AutoDDPM	Realness	4
AutoDDPM	Realness	4
AutoDDPM	Realness	4
AutoDDPM	Realness	4
AutoDDPM	Realness	4
AutoDDPM	Realness	2
AutoDDPM	Realness	4
AutoDDPM	Realness	4
AutoDDPM	Realness	2
AutoDDPM	Realness	3
AutoDDPM	Realness	4
AutoDDPM	Realness	1
AutoDDPM	Realness	2
AutoDDPM	Realness	4
AutoDDPM	Realness	2
AutoDDPM	Realness	4
AutoDDPM	Realness	3
AutoDDPM	Realness	3
AutoDDPM	Realness	4
AutoDDPM	Realness	2
AutoDDPM	Realness	2
AutoDDPM	Realness	4
AutoDDPM	Realness	3
AutoDDPM	Realness	3
AutoDDPM	Realness	4
AutoDDPM	Realness	3
AutoDDPM	Realness	2
AutoDDPM	Realness	4
AutoDDPM	Realness	2
AutoDDPM	Realness	3
AutoDDPM	Realness	4
AutoDDPM	Realness	4
AutoDDPM	Realness	2
AutoDDPM	Realness	4
AutoDDPM	Realness	3
AutoDDPM	Realness	2
AutoDDPM	Realness	3
AutoDDPM	Realness	2
AutoDDPM	Realness	3
AutoDDPM	Realness	2
AutoDDPM	Realness	2
AutoDDPM	Realness	2
AutoDDPM	Realness	2
AutoDDPM	Realness	5
AutoDDPM	Realness	4
AutoDDPM	Realness	4
AutoDDPM	Realness	2
AutoDDPM	Realness	4
AutoDDPM	Realness	3
AutoDDPM	Realness	4
AutoDDPM	Realness	2
AutoDDPM	Realness	4
AutoDDPM	Realness	4
AutoDDPM	Realness	1
AutoDDPM	Realness	4
AutoDDPM	Realness	2
AutoDDPM	Realness	3
AutoDDPM	Realness	4
AutoDDPM	Realness	4
AutoDDPM	Realness	2
AutoDDPM	Realness	2
AutoDDPM	Realness	2
AutoDDPM	Realness	2
AutoDDPM	Realness	4
AutoDDPM	Realness	3
AutoDDPM	Realness	3
AutoDDPM	Realness	2
AutoDDPM	Realness	2
AutoDDPM	Realness	2
AutoDDPM	Realness	2
AutoDDPM	Realness	4
AutoDDPM	Realness	2
AutoDDPM	Realness	3
AutoDDPM	Realness	3
AutoDDPM	Realness	3
AutoDDPM	Realness	4
AutoDDPM	Realness	2
AutoDDPM	Realness	3
AutoDDPM	Realness	4
AutoDDPM	Realness	2
AutoDDPM	Realness	3
AutoDDPM	Realness	4
AutoDDPM	Realness	3
AutoDDPM	Realness	2
AutoDDPM	Realness	4
AutoDDPM	Realness	3
AutoDDPM	Realness	3
AutoDDPM	Realness	3
AutoDDPM	Realness	2
AutoDDPM	Realness	3
AutoDDPM	Realness	4
AutoDDPM	Realness	2
AutoDDPM	Realness	3
AutoDDPM	Realness	2
AutoDDPM	Realness	3
AutoDDPM	Realness	3
AutoDDPM	Realness	2
AutoDDPM	Realness	2
AutoDDPM	Realness	4
AutoDDPM	Realness	2
AutoDDPM	Realness	2
AutoDDPM	Realness	2
AutoDDPM	Realness	4
AutoDDPM	Realness	3
AutoDDPM	Realness	2
AutoDDPM	Realness	2
AutoDDPM	Realness	2
AutoDDPM	Realness	2
AutoDDPM	Realness	2
AutoDDPM	Realness	2
AutoDDPM	Realness	2
AutoDDPM	Realness	3
AutoDDPM	Realness	2
AutoDDPM	Realness	2
AutoDDPM	Realness	4
AutoDDPM	Realness	2
AutoDDPM	Realness	1
AutoDDPM	Realness	4
AutoDDPM	Realness	2
AutoDDPM	Realness	3
AutoDDPM	Realness	3
AutoDDPM	Realness	3
AutoDDPM	Realness	2
AutoDDPM	Realness	2
AutoDDPM	Realness	3
AutoDDPM	Realness	2
AutoDDPM	Realness	3
AutoDDPM	Realness	3
AutoDDPM	Realness	2
AutoDDPM	Realness	2
AutoDDPM	Realness	3
AutoDDPM	Realness	2
AutoDDPM	Realness	2
AutoDDPM	Realness	4
AutoDDPM	Realness	4
AutoDDPM	Realness	2
AutoDDPM	Realness	2
AutoDDPM	Realness	2
AutoDDPM	Realness	4
AutoDDPM	Realness	2
AutoDDPM	Realness	1
AutoDDPM	Realness	3
AutoDDPM	Realness	3
AutoDDPM	Realness	3
AutoDDPM	Realness	4
AutoDDPM	Realness	4
AutoDDPM	Realness	3
AutoDDPM	Realness	4
AutoDDPM	Realness	2
AutoDDPM	Realness	3
AutoDDPM	Realness	4
AutoDDPM	Realness	3
AutoDDPM	Realness	2
AutoDDPM	Realness	3
AutoDDPM	Realness	4
AutoDDPM	Realness	2
AutoDDPM	Realness	4
AutoDDPM	Realness	2
AutoDDPM	Realness	4
AutoDDPM	Realness	3
AutoDDPM	Realness	2
AutoDDPM	Realness	1
AutoDDPM	Realness	2
AutoDDPM	Realness	2
AutoDDPM	Realness	4
AutoDDPM	Realness	2
AutoDDPM	Realness	2
AutoDDPM	Realness	3
AutoDDPM	Realness	2
AutoDDPM	Realness	2
AutoDDPM	Realness	4
AutoDDPM	Realness	3
AutoDDPM	Realness	4
AutoDDPM	Realness	2
AutoDDPM	Realness	2
AutoDDPM	Realness	4
AutoDDPM	Realness	4
AutoDDPM	Realness	4
AutoDDPM	Realness	4
AutoDDPM	Realness	4
AutoDDPM	Realness	2
AutoDDPM	Realness	2
AutoDDPM	Realness	2
AutoDDPM	Realness	4
AutoDDPM	Realness	3
AutoDDPM	Realness	2
AutoDDPM	Realness	4
AutoDDPM	Realness	3
AutoDDPM	Realness	3
AutoDDPM	Realness	2
AutoDDPM	Realness	2
AutoDDPM	Realness	1
AutoDDPM	Realness	1
AutoDDPM	Quality	5
AutoDDPM	Quality	3
AutoDDPM	Quality	3
AutoDDPM	Quality	3
AutoDDPM	Quality	2
AutoDDPM	Quality	3
AutoDDPM	Quality	1
AutoDDPM	Quality	2
AutoDDPM	Quality	4
AutoDDPM	Quality	4
AutoDDPM	Quality	4
AutoDDPM	Quality	4
AutoDDPM	Quality	3
AutoDDPM	Quality	2
AutoDDPM	Quality	4
AutoDDPM	Quality	2
AutoDDPM	Quality	3
AutoDDPM	Quality	4
AutoDDPM	Quality	4
AutoDDPM	Quality	2
AutoDDPM	Quality	4
AutoDDPM	Quality	3
AutoDDPM	Quality	2
AutoDDPM	Quality	3
AutoDDPM	Quality	3
AutoDDPM	Quality	2
AutoDDPM	Quality	2
AutoDDPM	Quality	2
AutoDDPM	Quality	1
AutoDDPM	Quality	3
AutoDDPM	Quality	3
AutoDDPM	Quality	3
AutoDDPM	Quality	3
AutoDDPM	Quality	3
AutoDDPM	Quality	2
AutoDDPM	Quality	2
AutoDDPM	Quality	2
AutoDDPM	Quality	3
AutoDDPM	Quality	4
AutoDDPM	Quality	3
AutoDDPM	Quality	3
AutoDDPM	Quality	3
AutoDDPM	Quality	2
AutoDDPM	Quality	3
AutoDDPM	Quality	3
AutoDDPM	Quality	3
AutoDDPM	Quality	3
AutoDDPM	Quality	2
AutoDDPM	Quality	2
AutoDDPM	Quality	2
AutoDDPM	Quality	3
AutoDDPM	Quality	3
AutoDDPM	Quality	2
AutoDDPM	Quality	3
AutoDDPM	Quality	3
AutoDDPM	Quality	3
AutoDDPM	Quality	2
AutoDDPM	Quality	2
AutoDDPM	Quality	2
AutoDDPM	Quality	3
AutoDDPM	Quality	4
AutoDDPM	Quality	2
AutoDDPM	Quality	2
AutoDDPM	Quality	2
AutoDDPM	Quality	1
AutoDDPM	Quality	4
AutoDDPM	Quality	2
AutoDDPM	Quality	2
AutoDDPM	Quality	3
AutoDDPM	Quality	4
AutoDDPM	Quality	4
AutoDDPM	Quality	3
AutoDDPM	Quality	2
AutoDDPM	Quality	2
AutoDDPM	Quality	3
AutoDDPM	Quality	2
AutoDDPM	Quality	4
AutoDDPM	Quality	4
AutoDDPM	Quality	4
[truncated: 6,641 more rows]

## Sheet: Fig. 5b
Username	Real	AutoDDPM	pDDPM	AnoDDPM	RA	MAE
[Exp] Dr. competent_roentgen	3.2	2.27	2	1.57	1.97	1
[Exp] Dr. loving_kapitsa	3.1	2.4	2.67	2.03	2.33	1.03
[Exp] Dr. youthful_bose	3.27	2.77	2.57	2.57	3.03	3.03
[Res] Dr. blissful_mayer	3.17	2.77	2.83	2.13	3.13	3
[Res] Dr. clever_hugle	2.73	2.87	2.5	2.1	2.83	2.5
[Res] Dr. cocky_keller	3.1	2.87	3.23	2.3	2.47	1.03
[Res] Dr. cranky_leavitt	3.33	3.13	2.87	2.53	2.9	2.83
[Res] Dr. frosty_borg	3.43	3.07	3.27	3.37	3	3
[Res] Dr. gracious_curie	3.2	2.8	2.37	1.9	3	1.87
[Res] Dr. hopeful_banach	3.9	3.3	3.43	2.67	3.03	1.53
[Res] Dr. infallible_knuth	3.27	2.93	2.8	2.57	2.77	1.4
[Res] Dr. kind_albattani	3.1	2.9	2.93	2.3	2.27	2
[Res] Dr. quirky_shaw	3.8	3.53	3.37	3.4	3.27	1
[Res] Dr. reverent_galileo	3.23	2.53	2.97	1.73	2.4	1.43
[Res] Dr. serene_zhukovsky	2.8	2.37	2.23	1.63	2.53	1.17
[Res] Dr. sleepy_raman	3.63	2.97	2.37	2.2	2.77	3.03

## Sheet: Fig. 5c
Quality					Realness					Health
Real	Residents	3.131	0.31		Real	Residents	3.285	0.344		Real	Residents	3.879	0.481
Real	Experienced	3.322	0.168		Real	Experienced	3.189	0.084		Real	Experienced	4.156	0.75
AutoDDPM	Residents	2.708	0.344		AutoDDPM	Residents	2.926	0.301		AutoDDPM	Residents	2.933	0.394
AutoDDPM	Experienced	2.933	0.153		AutoDDPM	Experienced	2.478	0.259		AutoDDPM	Experienced	3.033	0.441
pDDPM	Residents	2.846	0.357		pDDPM	Residents	2.859	0.4		pDDPM	Residents	2.603	0.325
pDDPM	Experienced	2.933	0.145		pDDPM	Experienced	2.411	0.36		pDDPM	Experienced	2.489	0.369
AnoDDPM	Residents	2.245	0.288		AnoDDPM	Residents	2.372	0.543		AnoDDPM	Residents	2.562	0.531
AnoDDPM	Experienced	2.367	0.088		AnoDDPM	Experienced	2.056	0.5		AnoDDPM	Experienced	2.756	0.572
RA	Residents	2.559	0.348		RA	Residents	2.797	0.303		RA	Residents	3.774	0.559
RA	Experienced	2.511	0.096		RA	Experienced	2.444	0.542		RA	Experienced	4	0.608
MAE	Residents	1.021	0.032		MAE	Residents	1.985	0.793		MAE	Residents	3.39	0.654
MAE	Experienced	1	0		MAE	Experienced	1.689	1.164		MAE	Experienced	3.678	1.145

## Sheet: Fig. 5d
	[Exp] Dr, competent_roentgen	[Exp] Dr, loving_kapitsa	[Exp] Dr, youthful_bose	[Res] Dr, blissful_mayer	[Res] Dr, clever_hugle	[Res] Dr, cocky_keller	[Res] Dr, cranky_leavitt	[Res] Dr, frosty_borg	[Res] Dr, gracious_curie	[Res] Dr, hopeful_banach	[Res] Dr, infallible_knuth	[Res] Dr, kind_albattani	[Res] Dr, quirky_shaw	[Res] Dr, reverent_galileo	[Res] Dr, serene_zhukovsky	[Res] Dr, sleepy_raman
RQI	0.870588	0.944049	0.937712	0.827342	0.907594	0.926505	0.924545	0.961114	0.799555	0.915568	0.949166	0.940877	0.9681	0.834909	0.810584	0.883932
AHI	0.722392	0.611647	0.488899	0.500399	0.589795	0.492571	0.534569	0.207768	0.5398	0.432548	0.543704	0.460903	0.457143	0.351905	0.531448	0.630935
